# Supplementary material for: Pangenome-Wide Identification, Evolutionary Analysis of Maize ZmPLD Gene Family, and Functional Validation of ZmPLD15 in Cold Stress Tolerance
Source: Plants (Basel). 2025 Dec 18;14(24):3858. doi: 10.3390/plants14243858 (PMC12737115; doi:10.3390/plants14243858)
Supplement: Supplementary file 1 [file plants-14-03858-s001.zip › Supplementary_Tables.xlsx]

## Sheet: Table S1.PAV_gene
Supplementary Table S1. Pan_gene list
Pan_gene_id	Representative gene	CML52	CML228	Tzi8	Oh7B	Oh43	NC358	NC350	Ms71	M37W	M162W	Ky21	Ki3	Ki11	HP301	CML69	CML333	CML322	CML247	CML103	B73	Tx303	P39	Mo18W	Il14H	CML277	B97	Type	class	number_PanGene_presence
ZmPLD1	Zm00001eb021510_B73	Zm00019ab021260_CML52	Zm00022ab021260_CML228	Zm00042ab021740_Tzi8	Zm00038ab022290_Oh7B	Zm00039ab021760_Oh43	Zm00037ab021570_NC358	Zm00036ab021820_NC350	Zm00035ab021980_Ms71	Zm00032ab021940_M37W	Zm00033ab022310_M162W	Zm00031ab022060_Ky21	Zm00029ab021860_Ki3	Zm00030ab021280_Ki11	Zm00027ab021480_HP301	Zm00020ab021570_CML69	Zm00026ab021340_CML333	Zm00025ab022390_CML322	Zm00023ab022240_CML247	Zm00021ab021390_CML103	Zm00001eb021510_B73	Zm00041ab022060_Tx303	Zm00040ab022700_P39	Zm00034ab022340_Mo18W	Zm00028ab021460_Il14H	Zm00024ab021810_CML277	Zm00018ab022480_B97	δ	core genes	26
ZmPLD2	Zm00001eb097160_B73	Zm00019ab094190_CML52	Zm00022ab098000_CML228	Zm00042ab099580_Tzi8	Zm00038ab099620_Oh7B	Zm00039ab097640_Oh43	Zm00037ab097170_NC358	Zm00036ab100190_NC350	Zm00035ab099610_Ms71	Zm00032ab100560_M37W	Zm00033ab102290_M162W	Zm00031ab101200_Ky21	Zm00029ab099980_Ki3	Zm00030ab097060_Ki11	Zm00027ab097690_HP301	Zm00020ab097990_CML69	Zm00026ab097290_CML333	Zm00025ab100320_CML322	Zm00023ab100190_CML247	Zm00021ab097540_CML103	Zm00001eb097160_B73	Zm00041ab100290_Tx303	Zm00040ab104050_P39	Zm00034ab103220_Mo18W	Zm00028ab099030_Il14H	Zm00024ab098720_CML277	Zm00018ab099630_B97	δ	core genes	26
ZmPLD3	Zm00001eb099650_B73	Zm00019ab096680_CML52	Zm00022ab100510_CML228	Zm00042ab102030_Tzi8	Zm00038ab101880_Oh7B	Zm00039ab099980_Oh43	Zm00037ab099530_NC358	Zm00036ab102710_NC350	Zm00035ab102040_Ms71	Zm00032ab102820_M37W	Zm00033ab104910_M162W	Zm00031ab103590_Ky21	Zm00029ab102510_Ki3	Zm00030ab099670_Ki11	Zm00027ab100390_HP301	Zm00020ab100440_CML69	Zm00026ab099710_CML333	Zm00025ab102850_CML322	Zm00023ab102740_CML247	Zm00021ab100030_CML103	Zm00001eb099650_B73	Zm00041ab102840_Tx303	Zm00040ab106750_P39	Zm00034ab105980_Mo18W	Zm00028ab101610_Il14H	Zm00024ab101410_CML277	Zm00018ab102070_B97	α	core genes	26
ZmPLD4	Zm00001eb122860_B73	Zm00019ab118850_CML52	Zm00022ab124250_CML228	Zm00042ab125710_Tzi8	Zm00038ab125400_Oh7B	Zm00039ab123510_Oh43	Zm00037ab122930_NC358	Zm00036ab125870_NC350	Zm00035ab126310_Ms71	Zm00032ab125970_M37W	Zm00033ab129050_M162W	Zm00031ab126870_Ky21	Zm00029ab126340_Ki3	Zm00030ab122620_Ki11	Zm00027ab123540_HP301	Zm00020ab123440_CML69	Zm00026ab122850_CML333	Zm00025ab126210_CML322	Zm00023ab125960_CML247	Zm00021ab123330_CML103	Zm00001eb122860_B73	Zm00041ab127240_Tx303	Zm00040ab130500_P39	Zm00034ab130400_Mo18W	Zm00028ab125330_Il14H	Zm00024ab124580_CML277	-	α	near-core	25
ZmPLD5	Zm00001eb285800_B73	Zm00019ab273990_CML52	Zm00022ab290430_CML228	Zm00042ab299060_Tzi8	Zm00038ab292250_Oh7B	Zm00039ab291480_Oh43	Zm00037ab290130_NC358	Zm00036ab294780_NC350	Zm00035ab296800_Ms71	Zm00032ab297880_M37W	Zm00033ab303190_M162W	Zm00031ab296910_Ky21	Zm00029ab299770_Ki3	Zm00030ab286600_Ki11	Zm00027ab291000_HP301	Zm00020ab289990_CML69	Zm00026ab288840_CML333	Zm00025ab296780_CML322	Zm00023ab294580_CML247	Zm00021ab290280_CML103	Zm00001eb285800_B73	Zm00041ab296860_Tx303	Zm00040ab304200_P39	Zm00034ab305980_Mo18W	Zm00028ab293470_Il14H	Zm00024ab291220_CML277	Zm00018ab299480_B97	ζ	core genes	26
ZmPLD6	Zm00001eb331700_B73	Zm00019ab319460_CML52	Zm00022ab337600_CML228	Zm00042ab346730_Tzi8	Zm00038ab339350_Oh7B	Zm00039ab338550_Oh43	Zm00037ab335790_NC358	Zm00036ab341860_NC350	Zm00035ab344860_Ms71	Zm00032ab346700_M37W	Zm00033ab351640_M162W	Zm00031ab345290_Ky21	Zm00029ab346970_Ki3	Zm00030ab333760_Ki11	Zm00027ab336540_HP301	Zm00020ab336050_CML69	Zm00026ab335070_CML333	Zm00025ab343990_CML322	Zm00023ab341310_CML247	Zm00021ab337360_CML103	Zm00001eb331700_B73	Zm00041ab345150_Tx303	Zm00040ab353080_P39	Zm00034ab353960_Mo18W	Zm00028ab340360_Il14H	Zm00024ab338640_CML277	Zm00018ab347670_B97	δ	core genes	26
ZmPLD7	Zm00001eb336760_B73	Zm00019ab324630_CML52	Zm00022ab342660_CML228	Zm00042ab352050_Tzi8	Zm00038ab344560_Oh7B	Zm00039ab343870_Oh43	Zm00037ab340760_NC358	Zm00036ab347170_NC350	Zm00035ab349960_Ms71	Zm00032ab351870_M37W	Zm00033ab356990_M162W	Zm00031ab350460_Ky21	Zm00029ab351870_Ki3	Zm00030ab339120_Ki11	Zm00027ab341650_HP301	Zm00020ab341650_CML69	Zm00026ab340090_CML333	Zm00025ab349500_CML322	Zm00023ab346820_CML247	Zm00021ab342660_CML103	Zm00001eb336760_B73	Zm00041ab350600_Tx303	Zm00040ab358580_P39	Zm00034ab359440_Mo18W	Zm00028ab345480_Il14H	Zm00024ab343850_CML277	Zm00018ab352930_B97	α	core genes	26
ZmPLD8	Zm00001eb386300_B73	Zm00019ab373020_CML52	Zm00022ab391530_CML228	Zm00042ab404110_Tzi8	Zm00038ab403020_Oh7B	Zm00039ab394160_Oh43	Zm00037ab389980_NC358	Zm00036ab396860_NC350	Zm00035ab400640_Ms71	Zm00032ab402780_M37W	Zm00033ab408340_M162W	Zm00031ab401460_Ky21	Zm00029ab402820_Ki3	Zm00030ab388920_Ki11	Zm00027ab391450_HP301	Zm00020ab391730_CML69	Zm00026ab388720_CML333	Zm00025ab401060_CML322	Zm00023ab397020_CML247	Zm00021ab392480_CML103	Zm00001eb386300_B73	Zm00041ab401400_Tx303	Zm00040ab410570_P39	Zm00034ab410680_Mo18W	Zm00028ab396210_Il14H	Zm00024ab394520_CML277	Zm00018ab404240_B97	α	core genes	26
ZmPLD9	Zm00001eb230280_B73	Zm00019ab220130_CML52	Zm00022ab233470_CML228	Zm00042ab239900_Tzi8	Zm00038ab234680_Oh7B	Zm00039ab234870_Oh43	Zm00037ab232680_NC358	Zm00036ab236050_NC350	Zm00035ab237810_Ms71	Zm00032ab237980_M37W	Zm00033ab243550_M162W	Zm00031ab239520_Ky21	Zm00029ab238600_Ki3	Zm00030ab231570_Ki11	Zm00027ab234340_HP301	Zm00020ab232980_CML69	Zm00026ab232840_CML333	Zm00025ab239170_CML322	Zm00023ab236810_CML247	Zm00021ab233290_CML103	Zm00001eb230280_B73	-	-	-	Zm00028ab236680_Il14H	Zm00024ab233800_CML277	Zm00018ab239280_B97	δ	dispensable genes	23
ZmPLD10	Zm00001eb283150_B73	Zm00019ab271210_CML52	Zm00022ab287790_CML228	Zm00042ab296160_Tzi8	Zm00038ab289640_Oh7B	Zm00039ab288740_Oh43	Zm00037ab287450_NC358	Zm00036ab291930_NC350	Zm00035ab294070_Ms71	Zm00032ab294950_M37W	Zm00033ab300430_M162W	Zm00031ab294120_Ky21	Zm00029ab296750_Ki3	Zm00030ab283810_Ki11	Zm00027ab288330_HP301	Zm00020ab287130_CML69	Zm00026ab286080_CML333	Zm00025ab294150_CML322	Zm00023ab291850_CML247	Zm00021ab287390_CML103	Zm00001eb283150_B73	Zm00041ab294230_Tx303	Zm00040ab301480_P39	Zm00034ab303150_Mo18W	Zm00028ab290820_Il14H	Zm00024ab288430_CML277	Zm00018ab296810_B97	α	core genes	26
ZmPLD11	Zm00001eb339870_B73	Zm00019ab327830_CML52	Zm00022ab345560_CML228	Zm00042ab355230_Tzi8	Zm00038ab347790_Oh7B	Zm00039ab347190_Oh43	Zm00037ab343760_NC358	Zm00036ab350160_NC350	Zm00035ab352820_Ms71	Zm00032ab354990_M37W	Zm00033ab359930_M162W	Zm00031ab353430_Ky21	Zm00029ab354810_Ki3	Zm00030ab342090_Ki11	Zm00027ab344600_HP301	Zm00020ab344650_CML69	Zm00026ab343070_CML333	Zm00025ab352500_CML322	Zm00023ab349970_CML247	Zm00021ab345810_CML103	Zm00001eb339870_B73	Zm00041ab353770_Tx303	Zm00040ab361700_P39	Zm00034ab362510_Mo18W	Zm00028ab348740_Il14H	-	Zm00018ab356720_B97	ζ	near-core	25
ZmPLD12	Zm00001eb392550_B73	Zm00019ab378900_CML52	Zm00022ab397570_CML228	Zm00042ab410150_Tzi8	Zm00038ab409250_Oh7B	Zm00039ab400410_Oh43	Zm00037ab395930_NC358	Zm00036ab403050_NC350	Zm00035ab407110_Ms71	Zm00032ab409200_M37W	Zm00033ab415090_M162W	Zm00031ab408070_Ky21	Zm00029ab409140_Ki3	Zm00030ab394860_Ki11	Zm00027ab397690_HP301	Zm00020ab397880_CML69	Zm00026ab394660_CML333	Zm00025ab407560_CML322	Zm00023ab403130_CML247	Zm00021ab398560_CML103	Zm00001eb392550_B73	Zm00041ab407720_Tx303	Zm00040ab417200_P39	Zm00034ab416920_Mo18W	-	-	Zm00018ab410670_B97	α	dispensable genes	24
ZmPLD13	Zm00001eb001370_B73	Zm00019ab001730_CML52	Zm00022ab001570_CML228	Zm00042ab001550_Tzi8	Zm00038ab001440_Oh7B	Zm00039ab001420_Oh43	Zm00037ab001330_NC358	Zm00036ab001510_NC350	Zm00035ab001460_Ms71	Zm00032ab001530_M37W	Zm00033ab001580_M162W	Zm00031ab001450_Ky21	Zm00029ab001720_Ki3	Zm00030ab001660_Ki11	Zm00027ab001480_HP301	Zm00020ab001440_CML69	Zm00026ab001370_CML333	Zm00025ab001740_CML322	Zm00023ab001770_CML247	Zm00021ab001320_CML103	Zm00001eb001370_B73	Zm00041ab001510_Tx303	Zm00040ab001610_P39	Zm00034ab001530_Mo18W	Zm00028ab001450_Il14H	Zm00024ab001470_CML277	Zm00018ab001510_B97	δ	core genes	26
ZmPLD14	Zm00001eb019050_B73	-	-	Zm00042ab019250_Tzi8	Zm00038ab019580_Oh7B	Zm00039ab019330_Oh43	Zm00037ab019140_NC358	Zm00036ab019540_NC350	-	Zm00032ab019270_M37W	Zm00033ab019870_M162W	Zm00031ab019570_Ky21	Zm00029ab019340_Ki3	Zm00030ab018880_Ki11	Zm00027ab018940_HP301	Zm00020ab019210_CML69	Zm00026ab018860_CML333	Zm00025ab019980_CML322	Zm00023ab019690_CML247	Zm00021ab018830_CML103	Zm00001eb019050_B73	Zm00041ab019480_Tx303	Zm00040ab020040_P39	Zm00034ab019750_Mo18W	Zm00028ab019080_Il14H	Zm00024ab019410_CML277	Zm00018ab019880_B97	α	dispensable genes	23
ZmPLD15	Zm00001eb103990_B73	Zm00019ab101130_CML52	-	Zm00042ab106690_Tzi8	Zm00038ab106190_Oh7B	Zm00039ab104590_Oh43	Zm00037ab103970_NC358	Zm00036ab107270_NC350	Zm00035ab106660_Ms71	Zm00032ab107340_M37W	Zm00033ab109590_M162W	Zm00031ab108100_Ky21	Zm00029ab107050_Ki3	Zm00030ab103870_Ki11	Zm00027ab104620_HP301	Zm00020ab104520_CML69	Zm00026ab103960_CML333	Zm00025ab107490_CML322	Zm00023ab107090_CML247	Zm00021ab104430_CML103	Zm00001eb103990_B73	Zm00041ab107550_Tx303	Zm00040ab111140_P39	Zm00034ab110570_Mo18W	Zm00028ab106170_Il14H	-	Zm00018ab106640_B97	δ	dispensable genes	24
ZmPLD16	Zm00024ab240320_CML277	-	-	-	-	-	-	-	-	-	-	-	-	-	-	-	-	-	-	-	-	-	-	-	-	Zm00024ab240320_CML277	-	δ	private gene	1
ZmPLD17	Zm00019ab018800_CML52	Zm00019ab018800_CML52	Zm00022ab018630_CML228	-	-	-	-	-	Zm00035ab019450_Ms71	-	-	-	-	-	-	-	-	-	-	-	-	-	-	-	-	-	-	α	dispensable genes	3
ZmPLD18	Zm00019ab424540_CML52	Zm00019ab424540_CML52	-	-	-	-	-	-	-	-	-	-	-	-	-	-	-	-	-	-	-	-	-	-	-	-	-	α	private gene	1
ZmPLD19	Zm00022ab449150_CML228	-	Zm00022ab449150_CML228	-	-	-	-	-	-	-	-	-	-	-	-	-	-	-	-	-	-	-	-	-	-	-	-	δ	private gene	1
ZmPLD20	Zm00022ab460930_CML228	-	Zm00022ab460930_CML228	-	-	-	-	-	-	-	-	-	-	-	-	-	-	-	-	-	-	-	-	-	-	-	-	δ	private gene	1
ZmPLD21	Zm00024ab105680_CML277	-	-	-	-	-	-	-	-	-	-	-	-	-	-	-	-	-	-	-	-	-	-	-	-	Zm00024ab105680_CML277	-	δ	private gene	1
-		16	16	15	15	15	15	15	15	15	15	15	15	15	15	15	15	15	15	15	15	14	14	14	14	14	14	-	-	-
Notes: 1. Pan_gene_id: Unique identifier assigned to each pan-gene of the ZmPLD family (ZmPLD1 to ZmPLD21). 2. Representative gene: The representative sequence of each pan-gene, with the gene ID and its corresponding maize inbred line (e.g., Zm00001eb021510_B73 indicates the representative gene is Zm00001eb021510 from the B73 inbred line). 3. Maize inbred lines columns (CML52 to B97): Gene IDs of…

## Sheet: Table S2.qRT-PCR
Supplementary Table S2. qRT-PCR Results for ZmPLD15 Overexpression Validation
	Gene_name	ID	Ct-WT_1	Ct-WT_2	Ct-WT_3	Ct-WT-AVERAGE	ΔCt-WT	Ct-eLD15_1	Ct-eLD15_2	Ct-eLD15_3	Ct-eLD15-AVERAGE	ΔCt-eLD15	ΔΔCt	FC
Normal temperature (C)	ZmGAPDH	Zm00001eb207270	33.2596	33.2393	33.2466	33.2485	0	33.2657	33.2486	33.2625	33.2589	0	NA	NA
Normal temperature (C)	ZmPLD15	Zm00001eb103990	35.1026	35.1052	35.0991	35.1023	1.85379	31.0131	31.0027	31.0081	31.008	-2.25097	-4.10476	17.2051
Cold stress (T)	ZmGAPDH	Zm00001eb207270	33.2636	33.2659	33.2551	33.2616	0	33.2654	33.2642	33.2638	33.2644	0	NA	NA
Cold stress (T)	ZmPLD15	Zm00001eb103990	34.8511	34.8637	34.8628	34.8592	1.59765	30.6946	30.7891	30.9806	30.8214	-2.44302	-4.04067	16.4575
Note: ΔCt = Ct (target gene) – Ct (internal reference gene, ZmGAPDH); ΔΔCt = ΔCt (ePLD15) – ΔCt (WT); Fold Change = 2^(-ΔΔCt). NA = not applicable.

## Sheet: Table S3.Primers
Supplementary Table S3. Primers Used for qRT-PCR
Primer ID	Primer Sequence	Primer Tm	Product Size
Zm00001eb207270_F	AAGGTTCCGTGCGTGAGG	59.969	140
Zm00001eb207270_R	TATTGTGGCACGGCAGGG	60.045	140
Zm00001eb103990_F	TTCCCCGTCAAAGGCACC	59.886	84
Zm00001eb103990_R	GTTGGCGATGGGGTGGAA	59.965	84
Note: Tm = melting temperature; Product Size = length of the PCR amplicon.
